# Supplementary material for: GPR87 Promotes Metastasis through the AKT-eNOS-NO Axis in Lung Adenocarcinoma
Source: Cancers (Basel). 2021 Dec 21;14(1):19. doi: 10.3390/cancers14010019 (PMC8750422; doi:10.3390/cancers14010019)
Supplement: Supplementary file 1 [file cancers-14-00019-s001.zip]

Archive with 1 entries (1 files):
- cancers-1490611-supplementary.pdf
